# Supplementary material for: Identification and monitoring of Korean medicines derived from Cinnamomum spp. by using ITS and DNA marker
Source: Genes Genomics. 2016 Oct 20;39(1):101–9. doi: 10.1007/s13258-016-0476-5 (PMC5196016; doi:10.1007/s13258-016-0476-5)
Supplement: Supplementary file 1 — Supplementary material 1 (XLSX 13 kb) [file 13258_2016_476_MOESM1_ESM.xlsx]

## Sheet: Sheet1
	Supplement 1. The list of Cinnamomum plants ITS sequences deposited in NCBI Genbank used for analysis the phylogenetic relationship.
	NCBI Genbank Number	Species
	KU139857.1	Cinnamomum longipaniculatum
	KU139838.1	Cinnamomum crenulicupulum
	KU139830.1	Cinnamomum chago
	AF272261.1	Cinnamomum chavarrinum
	KU139904.1	Cinnamomum wilsonii
	KU139900.1	Cinnamomum tsangii
	KU139898.1	Cinnamomum triplinerve
	KU139895.1	Cinnamomum tonkinense
	KU139893.1	Cinnamomum tenuipile
	KU139891.1	Cinnamomum tamala
	KU139889.1	Cinnamomum subsessile
	KU139882.1	Cinnamomum saxatile
	KU139880.1	Cinnamomum rhynchophyllum
	KU139878.1	Cinnamomum quadrangulum
	KU139876.1	Cinnamomum propinquum
	KU139874.1	Cinnamomum pittosporoides
	KU139872.1	Cinnamomum pauciflorum
	KU139870.1	Cinnamomum parthenoxylon
	KU139867.1	Cinnamomum osmophloeum
	KU139865.1	Cinnamomum oliveri
	KU139863.1	Cinnamomum okinawense
	KU139861.1	Cinnamomum mollifolium
	KU139859.1	Cinnamomum mairei
	KU139856.1	Cinnamomum liangii
	KU139855.1	Cinnamomum laubatii
	KU139854.1	Cinnamomum kotoense
	KU139853.1	Cinnamomum jensenianum
	KU139852.1	Cinnamomum javanicum
	KU139847.1	Cinnamomum heyneanum
	KU139846.1	Cinnamomum haussknechtii
	KU139844.1	Cinnamomum grifolium
	KU139842.1	Cinnamomum doederleinii
	FM957803.1	Cinnamomum daphnoides #1
	KU139841.1	Cinnamomum daphnoides #2
	KU139839.1	Cinnamomum cuspidatum
	KU139837.1	Cinnamomum costaricanum
	KU139835.1	Cinnamomum cordatum
	KU139834.1	Cinnamomum chekiangense
	KU139832.1	Cinnamomum chartophyllum #1
	KU139831.1	Cinnamomum chartophyllum #2
	KU139829.1	Cinnamomum celebicum
	KU139824.1	Cinnamomum bodinieri
	KU139823.1	Cinnamomum bejolghota #1
	KU139822.1	Cinnamomum bejolghota #2
	KU139821.1	Cinnamomum baileyanum
	KU139819.1	Cinnamomum austroyunnanense
	KU139818.1	Cinnamomum austrosinense
	KU139817.1	Cinnamomum appelianum
	KP218515.1	Cinnamomum micranthum
	GQ480365.1	Cinnamomum glaziovii
	JX242472.1	Cinnamomum reticulatum
	GU598523.1	Cinnamomum macrostemon
	FM957804.1	Cinnamomum duartianum
	KU139828.1	Cinnamomum aromaticum
	KU139903.1	Cinnamomum verum
	KU139825.1	Cinnamomum burmannii #1
	KP092855.1	Cinnamomum burmannii #2
	KP218518.1	Cinnamomum camphora #1
	KP218517.1	Cinnamomum camphora #2
	KU139826.1	Cinnamomum camphora #3
	KU139892.1	Cinnamomum tenuifolium
	AF272263.1	Cinnamomum japonicum
	KU139851.1	Cinnamomum insularimontanum # 1
	JF980317.1	Cinnamomum insularimontanum# 2
	KU139873.1	Cinnamomum pingbienense
	KU139884.1	Cinnamomum sintoc
	KU139901.1	Cinnamomum tsoi
	KU139848.1	Cinnamomum iners
	KU139862.1	Cinnamomum multiflorum
	KU139875.1	Cinnamomum platyphyllum
	KU139843.1	Cinnamomum glanduliferum
	KU139883.1	Cinnamomum septentrionale
	KU139868.1	Cinnamomum padiforme
	KU139864.1	Cinnamomum oleifolium
	KU139894.1	Cinnamomum tomentulosum
	FM957801.1	Cinnamomum amoenum
